# Supplementary material for: TRIP13 Participates in Immediate-Early Sensing of DNA Strand Breaks and ATM Signaling Amplification through MRE11
Source: Cells. 2022 Dec 16;11(24):4095. doi: 10.3390/cells11244095 (PMC9776959; doi:10.3390/cells11244095)
Supplement: Supplementary file 1 [file cells-11-04095-s001.zip]

Archive with 1 entries (1 files):
- cells-2017599-supplementary.xlsx
