# Supplementary material for: TRIP13 Participates in Immediate-Early Sensing of DNA Strand Breaks and ATM Signaling Amplification through MRE11
Source: Cells. 2022 Dec 16;11(24):4095. doi: 10.3390/cells11244095 (PMC9776959; doi:10.3390/cells11244095)
Supplement: Supplementary file 1 [file cells-11-04095-s001.zip › cells-2017599-supplementary.xlsx]

## Sheet: BioID2_TRIP13_interactome
Identified Proteins (279)	Accession Number	Alternate ID	Molecular Weight	Fold change
Pachytene checkpoint protein 2 homolog OS=Homo sapiens GN=TRIP13 PE=1 SV=2	Q15645	TRIP13	49 kDa	252.567
Poly(rC)-binding protein 2 OS=Homo sapiens GN=PCBP2 PE=1 SV=1	Q15366 (+7)	PCBP2	39 kDa	26.7681
Palladin OS=Homo sapiens GN=PALLD PE=1 SV=3	Q8WX93	PALLD	151 kDa	23.568
Filamin-A OS=Homo sapiens GN=FLNA PE=1 SV=4	P21333 (+1)	FLNA	281 kDa	21.9829
GTP-binding nuclear protein Ran OS=Homo sapiens GN=RAN PE=1 SV=3	P62826	RAN	24 kDa	16.5527
Host cell factor 1 OS=Homo sapiens GN=HCFC1 PE=1 SV=2	P51610 (+1)	HCFC1	209 kDa	14.477
Cofilin-1 OS=Homo sapiens GN=CFL1 PE=1 SV=3	P23528	CFL1	19 kDa	13.4954
Neuroblast differentiation-associated protein AHNAK OS=Homo sapiens GN=AHNAK PE=1 SV=2	Q09666	AHNAK	629 kDa	13.0855
Afadin OS=Homo sapiens GN=AFDN PE=1 SV=3	P55196 (+1)	AFDN	207 kDa	11.7845
Actin-related protein 2 OS=Homo sapiens GN=ACTR2 PE=1 SV=1	P61160	ACTR2	45 kDa	11.1938
DnaJ homolog subfamily B member 1 OS=Homo sapiens GN=DNAJB1 PE=1 SV=4	P25685	DNAJB1	38 kDa	8.552
Actin-related protein 3 OS=Homo sapiens GN=ACTR3 PE=1 SV=3	P61158	ACTR3	47 kDa	7.9135
Isoform 1 of Death-inducer obliterator 1 OS=Homo sapiens GN=DIDO1	Q9BTC0-1	DIDO1	129 kDa	7.3206
Isoform 6 of Tight junction protein ZO-2 OS=Homo sapiens GN=TJP2	Q9UDY2-6 (+1)	TJP2	130 kDa	7.1797
Ran GTPase-activating protein 1 OS=Homo sapiens GN=RANGAP1 PE=1 SV=1	P46060	RANGAP1	64 kDa	6.498
Chromodomain-helicase-DNA-binding protein 4 OS=Homo sapiens GN=CHD4 PE=1 SV=2	Q14839 (+1)	CHD4	218 kDa	5.6196
Serine/arginine repetitive matrix protein 2 OS=Homo sapiens GN=SRRM2 PE=1 SV=2	Q9UQ35	SRRM2	300 kDa	3.9361
Annexin A2 OS=Homo sapiens GN=ANXA2 PE=1 SV=2	P07355	ANXA2	39 kDa	3.9115
Calcyclin-binding protein OS=Homo sapiens GN=CACYBP PE=1 SV=2	Q9HB71	CACYBP	26 kDa	3.6893
78 kDa glucose-regulated protein OS=Homo sapiens GN=HSPA5 PE=1 SV=2	P11021	HSPA5	72 kDa	3.3899
Protein PRRC2C OS=Homo sapiens GN=PRRC2C PE=1 SV=4	Q9Y520 (+1)	PRRC2C	317 kDa	3.2644
Kinesin-1 heavy chain OS=Homo sapiens GN=KIF5B PE=1 SV=1	P33176	KIF5B	110 kDa	3.2441
Cytoskeleton-associated protein 5 OS=Homo sapiens GN=CKAP5 PE=1 SV=3	Q14008	CKAP5	226 kDa	3.2148
E3 SUMO-protein ligase RanBP2 OS=Homo sapiens GN=RANBP2 PE=1 SV=2	P49792	RANBP2	358 kDa	3.1391
Double-strand break repair protein MRE11A OS=Homo sapiens GN=MRE11A PE=1 SV=3	P49959	MRE11A	81 kDa	3.1227
Isoform Short of Tight junction protein ZO-1 OS=Homo sapiens GN=TJP1	Q07157-2	TJP1	187 kDa	2.9065
Isoform 2 of Heat shock 70 kDa protein 1A OS=Homo sapiens GN=HSPA1A	P0DMV8-2 (+1)	HSPA1A	64 kDa	2.8952
Eukaryotic translation initiation factor 4 gamma 1 OS=Homo sapiens GN=EIF4G1 PE=1 SV=4	Q04637 (+5)	EIF4G1	175 kDa	2.8857
Elongation factor 2 OS=Homo sapiens GN=EEF2 PE=1 SV=4	P13639	EEF2	95 kDa	2.4627
Splicing factor 3B subunit 1 OS=Homo sapiens GN=SF3B1 PE=1 SV=3	O75533	SF3B1	146 kDa	2.3726
Histone-binding protein RBBP4 OS=Homo sapiens GN=RBBP4 PE=1 SV=3	Q09028 (+1)	RBBP4	48 kDa	2.3452
RuvB-like 2 OS=Homo sapiens GN=RUVBL2 PE=1 SV=3	Q9Y230	RUVBL2	51 kDa	2.3237
Eukaryotic translation initiation factor 4 gamma 2 OS=Homo sapiens GN=EIF4G2 PE=1 SV=1	P78344	EIF4G2	102 kDa	2.2944
Tubulin alpha-1B chain OS=Homo sapiens GN=TUBA1B PE=1 SV=1	P68363	TUBA1B	50 kDa	2.2186
Vimentin OS=Homo sapiens GN=VIM PE=1 SV=4	P08670	VIM	54 kDa	2.2184
Heat shock cognate 71 kDa protein OS=Homo sapiens GN=HSPA8 PE=1 SV=1	P11142	HSPA8	71 kDa	2.2125
Actin, cytoplasmic 1 OS=Homo sapiens GN=ACTB PE=1 SV=1	P60709 (+1)	ACTB	42 kDa	2.1924
Ubiquitin-associated protein 2-like OS=Homo sapiens GN=UBAP2L PE=1 SV=2	Q14157 (+4)	UBAP2L	115 kDa	2.1087
Tubulin beta-4B chain OS=Homo sapiens GN=TUBB4B PE=1 SV=1	P68371	TUBB4B	50 kDa	2.074
Developmentally-regulated GTP-binding protein 1 OS=Homo sapiens GN=DRG1 PE=1 SV=1	Q9Y295	DRG1	41 kDa	1.9658
Nuclear fragile X mental retardation-interacting protein 2 OS=Homo sapiens GN=NUFIP2 PE=1 SV=1	Q7Z417	NUFIP2	76 kDa	1.9602
DNA-directed RNA polymerase II subunit RPB1 OS=Homo sapiens GN=POLR2A PE=1 SV=2	P24928	POLR2A	217 kDa	1.9045
PERQ amino acid-rich with GYF domain-containing protein 2 OS=Homo sapiens GN=GIGYF2 PE=1 SV=1	Q6Y7W6 (+3)	GIGYF2	150 kDa	1.7769
Sorting nexin-9 OS=Homo sapiens GN=SNX9 PE=1 SV=1	Q9Y5X1	SNX9	67 kDa	1.7751
Replication factor C subunit 1 OS=Homo sapiens GN=RFC1 PE=1 SV=4	P35251 (+1)	RFC1	128 kDa	1.6573
Cellular tumor antigen p53 OS=Homo sapiens GN=TP53 PE=1 SV=4	P04637 (+1)	TP53	44 kDa	1.6242
Calcium load-activated calcium channel OS=Homo sapiens GN=TMCO1 PE=1 SV=1	Q9UM00	TMCO1	21 kDa	1.5423
